# Supplementary material for: Neuromuscular Characteristics of Female Futsal Players: A Systematic Review
Source: Sports (Basel). 2026 Mar 3;14(3):98. doi: 10.3390/sports14030098 (PMC13030330; doi:10.3390/sports14030098)
Supplement: Supplementary file 1 [file sports-14-00098-s001.zip]

Archive with 3 entries (3 files):
- Supplementary File S3-PRISMA_2020_checklist.pdf
- Supplementary File S1-Search strategy.pdf
- Supplementary File S2-PRISMA_2020_abstract_checklist.pdf
